# Supplementary material for: Effects of Enzyme- and Ultrasound-Assisted Treatments on the Recovery of Insoluble-Bound Phenolic Antioxidants from Common Bean Flours
Source: Plants (Basel). 2026 Jun 12;15(12):1823. doi: 10.3390/plants15121823 (PMC13306405; doi:10.3390/plants15121823)
Supplement: Supplementary file 1 [file plants-15-01823-s001.zip]

Archive with 1 entries (1 files):
- plants-4307792-supplementary.pdf
